# Supplementary material for: AAV9-mediated functional screening for cardioprotective cytokines in Coxsackievirus-B3-induced myocarditis
Source: Sci Rep. 2022 May 4;12:7304. doi: 10.1038/s41598-022-11131-w (PMC9067557; doi:10.1038/s41598-022-11131-w)
Supplement: Supplementary file 1 — Supplementary Table S1. [file 41598_2022_11131_MOESM1_ESM.xlsx]

## Sheet: Table S1
Gene symbol	NAME	Barcode	Refseq	Lysate/Expected Relative Recovery Pool 60 (A.U)	SHAM/Expected Relative Enrichment Pool 60 (A.U)	VM/Expected Relative Enrichment Pool 60 (A.U)	VM/SHAM Relative Enrichment Pool 60 (A.U)	Lysate/Expected Relative Recovery Pool 15 (A.U)	SHAM/Expected Relative Enrichment Pool 15 (A.U.)	VM/Expected Relative Enrichment Pool 15 (A.U.)	VM/SHAM Relative Enrichment Pool 15 (A.U.)
Ccl1	chemokine (C-C motif) ligand 1	ACTTCAGCCA	NM_011329	0.642002	1.29653	1.10045	0.848765
Ccl11	chemokine (C-C motif) ligand 1 1	ACCTCTTATA	NM_011330	1.05092	1.86472	1.57546	0.844874	0.884924	1.36259	0.405666	0.297717
Ccl12	chemokine (C-C motif) ligand 1 2	AAGGTTGCGA	NM_011331	0.927246	1.30251	1.1587	0.889591
Ccl17	chemokine (C-C motif) ligand 1 7	TCTCAAAGGA	NM_011332	1.83827	1.04058	1.2214	1.17376
Ccl19	chemokine (C-C motif) ligand 1 9	TAGACTAGCG	NM_011888	3.04148	2.2474	2.44552	1.08816
Ccl20	chemokine (C-C motif) ligand 20	AGCTTATCTG	NM_001159738	0.963375	0.882821	0.653201	0.739902	0.729309	0.673226	0.57735	0.857587
Ccl21a	chemokine (C-C motif) ligand 21a	TAGGGATAGA	NM_011124	1.77377	3.07199	2.74233	0.892691
Ccl21b	chemokine (C-C motif) ligand 21b	TTACCTACGC	NM_011335	0.308834	0.330874	0.420694	1.27146
Ccl22	chemokine (C-C motif) ligand 22	GGTATCGTTG	NM_009137	0.989831	0.992398	0.900751	0.907651
Ccl24	chemokine (C-C motif) ligand 24	CTCCAAGGAA	NM_019577	1.22122	2.72599	3.00705	1.1031	1.10558	0.996929	1.54627	1.55104
Ccl25	chemokine (C-C motif) ligand 25	ACGTGGAAGT	NM_009138	2.14393	2.5829	2.7389	1.0604	0.80035	0.421945	0.494473	1.17189
Ccl26	chemokine (C-C motif) ligand 26	CTTCCTATCA	NM_001013412	1.02845	0.796153	1.28076	1.60868	0.407107	0.288272	0.421292	1.46144
Ccl27a	chemokine (C-C motif) ligand 27a	AACGATCTCG	NM_011336	1.58922	4.38341	4.31597	0.984615
Ccl28	chemokine (C-C motif) ligand 28	AATCCTTCCT	NM_020279	0.762686	1.30048	0.773443	0.594738
Ccl6	chemokine (C-C motif) ligand 16	TCTGCTCGTA	NM_009139	0.172823
Ccl7	chemokine (C-C motif) ligand 7	ACTCGTAGTA	NM_013654	1.48001	2.69326	3.00503	1.11576	0.414612	0.193825	0.378737	1.95402
Ccl8	chemokine (C-C motif) ligand 8	GCAGGAAATC	NM_021443	1.40258	1.1277	1.36284	1.20851	1.86419	2.62193	1.92843	0.735499
Cx3cl1	chemokine (C-X3-C motif) ligand 1	CCTAAACCTA	NM_009142.3	0.209968	0.0250526	0.084256
Cxcl11	chemokine (C-X-C motif) ligand 11	TAAGAGTGTT	NM_019494	1.21783	1.21783	1.25491	1.03045
Cxcl12	chemokine (C-X-C motif) ligand 12	AGTCCTGAAA	NM_001012477	1.09519	1.41581	1.4956	1.05636
Cxcl13	chemokine (C-X-C motif) ligand 13	GATTCCCCAT	NM_018866	2.06343	1.6318	1.64219	1.00637
Cxcl14	chemokine (C-X-C motif) ligand 14	AGTATTGCCG	NM_019568	4.74812	2.91095	2.41422	0.829358	1.1841	1.51155	1.39238	0.921161
Cxcl15	chemokine (C-X-C motif) ligand 15	TGGTGCTAAC	NM_011339	0.667549	0.537163	0.601207	1.11923
Cxcl16	chemokine (C-X-C motif) ligand 16	AGCCCAAATC	NM_023158	0.0300041
Cxcl17	chemokine (C-X-C motif) ligand 17	CCCCAAGTTA	NM_153576	0.812323	2.08997	1.91064	0.914194
Cxcl3	chemokine (C-X-C motif) ligand 3	TATATCCCCA	NM_203320	1.10271	1.04803	1.03836	0.990768
Cxcl5	chemokine (C-X-C motif) ligand 5	CTGAAATACC	NM_009141	0.740459	1.46535	0.91226	0.622555
Ifnl3 (Il28b)	Interleukin 28b / Interferon lambda 3	ACTAGTCTGG	NM_177396	1.27341	0.41901	0.332456	0.793433
Il11	Interleukin 11	GCATCATTAC	NM_008350	0.236242	0.0452526	0.0532409
Il13	Interleukin 13	TAAACGAGGG	NM_008355	0.923683	1.77399	2.33729	1.31753	1.57523	1.57929	2.17141	1.37493
Il15	Interleukin 15	AGTCGCCTTT	NM_008357	0.524988	0.530844	0.764861	1.44084	1.37778	0.584311	0.839236	1.43628
Il16	Interleukin 16	TTCCGACCAT	NM_001360087.1	0.405972	0.210126	0.138911
Il17b	Interleukin 17b	TACTAGTTCG	NM_019508	1.03259	0.213624	0.203467	0.952455	2.25	3.42192	1.99094	0.581819
Il17f	Interleukin 17f	TAACTTGCAA	NM_145856	0.797693	0.615706	0.751837	1.2211
Il18	Interleukin 18	TGTCACGGAA	NM_008360	1.07878	0.426684	0.262694	0.615664	0.47	0.290967	0.2374	0.815898
Il19	Interleukin 19	ATCGAGTCGA	NM_001009940	0.936812	0.555332	0.434222	0.781915
Il1a	Interleukin 1 alpha	GTCACTACTC	NM_010554	0.713836	0.198389	0.290558
Il1b	Interleukin 1 beta	TAATAGGTAG	NM_008361	0.34695	0.0759477	0.091934
Il1f10	Interleukin 1 family member 10	TGCTTCATCC	NM_153077	0.696583	0.647304	0.686315	1.06027
Il1f5	Interleukin 1 family member 5	TACTTAAATC	NM_019451	0.689078	0.676194	0.788586	1.16621
Il1f6	Interleukin 1 family member 6	CTTAGATTAA	NM_019450	0.381714	1.02456	1.07571	1.04993
Il1f8	Interleukin 1 family member 8	TAGACTCCCA	NM_027163	1.33513	0.480964	0.350225	0.728172
Il1f9	Interleukin 1 family member 9	GACCGTGTTT	NM_153511	2.0169	0.604986	0.603933	0.998261
Il1rn	Interleukin 1 receptor antagonist	TTGGTATAAA	NM_001039701.3	0.692626	0.135758	0.279352
Il2	Interleukin 2	TCGATATACT	NM_008366	1.01545	0.636584	0.703579	1.10524
Il20	Interleukin 20	TTGAGAGTCA	NM_021380	0.190865
Il22	Interleukin 22	GGGAGTTCTT	NM_016971	0.179463
Il23a	Interleukin 23, alpha subunit	ACTTTAAACT	NM_031252	0.523305	0.251316	0.165582
Il27	Interleukin 27	TTTCAGTGAG	NM_145636	0.208239	0.11883	0.083953
Il3	Interleukin 3	GAATGGAGAC	NM_010556	1.08982	0.517753	0.909635	1.75689	0.54	0.292741	0.594232	2.02989
Il31	Interleukin 31	CACACTAGTC	NM_029594	0.616016	2.00883	1.06511	0.530214
Il33	Interleukin 33	AACGGTTGTG	NM_133775	0.170094
Il34	Interleukin 34	TGCAAAATCG	NM_001135100	0.174203
Il4	Interleukin 4	TCTGGCGAAA	NM_021283	0.822512	0.858897	1.21463	1.41418	1.1	0.729724	0.892395	1.22292
Il5	Interleukin 5	GATAATTGGT	NM_010558	0.821026	1.03494	0.944466	0.912579
Il7	Interleukin 7	AAATTTCAGT	NM_008371	0.789718	0.566843	0.557291	0.983149
Il9	Interleukin 9	CCGGTTTAAT	NM_008373	0.552005	0.580723	1.13265	1.95042	0.3	0.0307849	1.12979	36.6996
Pf4 (Cxcl4)	chemokine (C-X-C motif) ligand 4 / Platelet factor 4	GTCGTACATT	NM_019932	0.968984	0.582077	0.474202	0.814672
Ppbp (Cxcl7)	chemokine (C-X-C motif) ligand 7 / Pro-platelet basic protein	ATGTGCATCA	NM_023785	2.69363	2.05194	2.14022	1.04302
Xcl1	chemokine (C motif) ligand 1	TTAGACAGAT	NM_008510	1.07748	0.616835	0.50136	0.812794
Legend:	AAV9 Pool 60 and Pool 15 recovery and enrichment data
List of the initial 60 cDNAs (interleukins and chemokines), and following 15, present in the AAV9 library with own acronym, full name, nucleotide barcode for identification, mRNA build and fold enrichment between initial pool lysate, sham, and CVB3-infected hearts after FunSel at 14 days post-infection compared to the theoretical enrichment. In violet, the cytokines insufficiently represented in …
	Factors discarded for low representation in the initial pool
	Factors discarded for low expression efficiency
	Factors preferentially depleted in VM
	Factors preferentially enriched in VM
