# Supplementary material for: AAV9-mediated functional screening for cardioprotective cytokines in Coxsackievirus-B3-induced myocarditis
Source: Sci Rep. 2022 May 4;12:7304. doi: 10.1038/s41598-022-11131-w (PMC9067557; doi:10.1038/s41598-022-11131-w)
Supplement: Supplementary file 3 — Supplementary Table S4. [file 41598_2022_11131_MOESM3_ESM.xlsx]

## Sheet: Table S4
Crucial resources and materials listed in this article.
REAGENT or RESOURCE	SOURCE	IDENTIFIER
Antibodies
Rat monoclonal anti-mouse CD45	BD	Cat# 553076; RRID:AB_394606
Polyclonal goat anti-rat IgG biotin	BD	Cat# 559286; RRID:AB_397214
Polyclonal rabbit anti-mouse CD68	Abcam	Cat# ab125212; RRID:AB_10975465
Polyclonal donkey anti-Goat IgG Alexa-Fluor 568	Thermofisher Scientific	Cat# A-11057; RRID:AB_2534104
Polyclonal rabbit anti-human CD3	Agilent	Cat# A0452; AB_2335677
SuperBoost™ Goat anti-Rabbit Poly HRP	Thermofisher Scientific	Cat# B40962
Monoclonal rat anti-mouse CD16/CD32	Thermofisher Scientific	Cat# 14-0161-82; RRID:AB_467133
Monoclonal hamster anti-mouse CD3e PerCp Cy5.5	Thermofisher Scientific	Cat# 45-0031-82; RRID:AB_1107000
Monoclonal rat anti-mouse CD4 APC-H7	BD	Cat# 560181; RRID:AB_1645235
Monoclonal rat anti-mouse CD8 Horizon V500	BD	Cat# 560778; RRID:AB_1937329
Monoclonal hamster anti-mouse CXCR3/CD183 PE-Cy7	Biolegend	Cat# 126516; RRID:AB_2245493
Monoclonal hamster anti-mouse CCR4/CD194 BV421	Biolegend	Cat# 131218; RRID:AB_2650890
Monoclonal hamster anti-mouse CCR6/CD196 APC	Biolegend	Cat# 129813; RRID:AB_1877148
Monoclonal rat anti-mouse CCR8/CD198 FITC	Biolegend	Cat# 150314; RRID:AB_2629604
Monoclonal rat anti-mouse CCR10 PE	R&D	Cat# FAB2815P; RRID:AB_2074259
Bacterial and virus strains
CVB3 Nancy strain	ATCC	VR-30
Chemicals, peptides, and recombinant proteins
CsCl	Sigma Aldrich	Cat# C4036; CAS 7647-17-8
10x Zinc Fixative (Formalin Free)	BD	Cat# 552658; RRID:AB_2868965
Harris-hematoxylin	VWR	Cat# 26041-06; CAS 517-28-2
Eosin	Sigma Aldrich	Cat# 861006; CAS 548-24-3
Sirius Red (SR) F 3B	Sigma Aldrich	Cat# 365548; CAS 2610-10-8
Picric Acid	Sigma Aldrich	Cat# 197378; CAS 88-89-1
DAPI	Sigma Aldrich	Cat# D9542; CAS 28718-90-3
Histopaque 1083 solution	Sigma Aldrich	Cat# 10831-100ML
Collagenase I	Sigma Aldrich	Cat# C0130; CAS 9001-12-1
Critical commercial assays
DNeasy Blood and Tissue kit	Qiagen	Cat# 69504
RNeasy Fibrous Tissue Mini Kit	Qiagen	Cat# 74704
QuantiTect Reverse Transcription Kit	Qiagen	Cat# 205311
IQ SYBR-green supermix	Bio-Rad	Cat# 1708880
Deposited data
Raw and analyzed data	This paper	Additional file 1, Table S1 and Additional file 4
Experimental models: cell lines
Cell lines: HEK293T	AAV Vector Unit at ICGEB	N/A
Experimental models: organisms/strains
Mouse: C3H/HeNHsd	Envigo	040; MGI:2160839
Oligonucleotides
pGi-Fw: 5′- CTAGCAAAATAGGCTGTCCC-3′	Bortolotti et al., 2017	N/A
pGi-Rev: 5′- TGGTTTGTCCAAACTCATC-3′	Bortolotti et al., 2017	N/A
Fw Illumin: 5-AATGA-oligonucleotide sequences- TCTCTAGCAAAATAGGCTGTCCC-3′	Bortolotti et al., 2017	N/A
True Seq adapter index 1–8: 5-CAAGC-oligonucleotide sequences- TCTTGGTTTGTCCAAACTCATCAA-3′	Bortolotti et al., 2017	N/A
Gapdh Fwd: 5'-GGTGGACCTCATGGCCTACA-3'	This paper	N/A
Gapdh Rev: 5'-CTCTCTTGCTCAGTGTCCTTGCT-3'	This paper	N/A
Il9 Fwd: 5’-CTTGCCTGTTTTCCATCGGG-3’	This paper	N/A
Il9 Rev: 5'-AATGACAGTGTGTTGCCTGC-3'	This paper	N/A
Il3 Fwd: 5'-TGCCTGCCTACATCTGCGAA-3'	This paper	N/A
Il3 Rev: 5'-GGTCTAGAGGTTAGCACTGTCTCC-3'	This paper	N/A
Il4 Fwd: 5'-CATGGGAAAACTCCATGCTT-3'	This paper	N/A
Il4 Rev: 5'-TGGACTCATTCATGGTGCAG-3'	This paper	N/A
Il13 Fwd: 5'-GGATATTGCATGGCCTCTGT-3'	This paper	N/A
Il13 Rev: 5'-GTGGGCTACTTCGATTTTGG-3'	This paper	N/A
Il15 Fwd: 5'-ACGGGATCCTGCTGTGTTTGG-3'	This paper	N/A
Il15 Rev: 5'-CCAGAGGGCCATGTGTCAAGG-3'	This paper	N/A
Cvb3 Fwd: 5'-ACGAATCCCAGTGTGTTTTGG-3'	This paper	N/A
Cvb3 Rev: 5'-TGCTCAAAAACGGTATGGACAT-3'	This paper	N/A
Recombinant DNA
AAV9-Pool 60	This paper	www.icgeb.org/avu-core-facility
AAV9-Pool 15	This paper	www.icgeb.org/avu-core-facility
AAV9-Pool 5	This paper	www.icgeb.org/avu-core-facility
AAV9-IL9	This paper	www.icgeb.org/avu-core-facility
Software and algorithms
GraphPad Prism 9.1.0.221	Graphpad Software	www.graphpad.com
Fiji distribution of the ImageJ software (version 1.53c)	Schindelin et al., 2012	https://imagej.net/Fiji
Axiovision (Rel. 4.8.2)	Zeiss	www.zeiss.com
Microsoft Excel (Office 16)	Microsoft	www.microsoft.com
R Software	The R Foundation	https://www.r-project.org/
Sequencing algorithm	Bortolotti et al., 2017	N/A
Vevo Lab 5.5.0	Fujifilm VisualSonics	www.visualsonics.com
G*Power	Faul et al., 2009	https://www.psychologie.hhu.de/arbeitsgruppen/allgemeine-psychologie-und-arbeitspsychologie/gpower
FCS Express 7.06.0015	DeNovo Software	https://denovosoftware.com/
