# Supplementary material for: AAV9-mediated functional screening for cardioprotective cytokines in Coxsackievirus-B3-induced myocarditis
Source: Sci Rep. 2022 May 4;12:7304. doi: 10.1038/s41598-022-11131-w (PMC9067557; doi:10.1038/s41598-022-11131-w)
Supplement: Supplementary file 4 — Supplementary Information. [file 41598_2022_11131_MOESM4_ESM.xlsx]

## Sheet: Figure 1
Results of competitive selection of the efficiently expressed cytokines in pool 60 and pool 15
Gene symbol	VM/SHAM Relative Enrichment Pool 60 (A.U)	VM/SHAM Relative Enrichment Pool 15 (A.U.)
Ccl1	0.848765
Ccl11	0.844874	0.297717
Ccl12	0.889591
Ccl17	1.17376
Ccl19	1.08816
Ccl20	0.739902	0.857587
Ccl21a	0.892691
Ccl21b	1.27146
Ccl22	0.907651
Ccl24	1.1031	1.55104
Ccl25	1.0604	1.17189
Ccl26	1.60868	1.46144
Ccl27a	0.984615
Ccl28	0.594738
Ccl7	1.11576	1.95402
Ccl8	1.20851	0.735499
Cxcl11	1.03045
Cxcl12	1.05636
Cxcl13	1.00637
Cxcl14	0.829358	0.921161
Cxcl15	1.11923
Cxcl17	0.914194
Cxcl3	0.990768
Cxcl5	0.622555
Ifnl3 (Il28b)	0.793433
Il13	1.31753	1.37493
Il15	1.44084	1.43628
Il17b	0.952455	0.581819
Il17f	1.2211
Il18	0.615664	0.815898
Il19	0.781915
Il1f10	1.06027
Il1f5	1.16621
Il1f6	1.04993
Il1f8	0.728172
Il1f9	0.998261
Il2	1.10524
Il3	1.75689	2.02989
Il31	0.530214
Il4	1.41418	1.22292
Il5	0.912579
Il7	0.983149
Il9	1.95042	36.6996
Pf4 (Cxcl4)	0.814672
Ppbp (Cxcl7)	1.04302
Xcl1	0.812794

## Sheet: Figure 2
Cardiac necrosis at 14 days post-infection in Pool5-overexpressing hearts and controls
AAV9 Control VM 14D	AAV9 Pool 5 VM 14D	% Total cardiac area
5.20577	0.922362
2.49232	3.59212
5.89901	1.5392
1.57662	4.35706
4.32117	3.48371
11.7235	1.12473
4.43686	2.0578
0.957255	2.22056
19.6207	2.81976
3.60879	1.33769
3.91924	4.7074
1.97713	3.74739
7.95552	0.203778
1.13472	0.298567
0.145526	0.0268956
3.11547	0.220952
	0.318722
	0.145692
4.8806	1.84024	MEAN
4.72861	1.54494	SD
Average lesion size at 14 days post-infection in Pool 5-overexpressing hearts and controls
AAV9 Control VM 14D	AAV9 Pool 5 14D	mm²
0.0137925	0.00487238
0.00877014	0.00981954
0.020331	0.00496771
0.00304661	0.0113205
0.0109297	0.00941864
0.0126766	0.00491772
0.0184866	0.00514073
0.00446131	0.00637092
0.0547834	0.00521866
0.0143746	0.00533216
0.063859	0.00792071
0.0152093	0.00712888
0.0517116	0.00230583
0.0100824	0.00268283
0.0019945	0.000684667
0.0203829	0.00186817
	0.0023799
	0.00132386
0.0203058	0.0052041	MEAN
0.0184505	0.00296772	SD
Relative CVB3 expression at 14 days post-infection in Pool5-overexpressing hearts and controls
AAV9 Control VM 14D	AAV9 Pool 5 14D	CVB3/Gapdh (A.U.)
0.0478	ND
0.413	0.0134
0.11	0.0292
1.3	0.00834
0.134	0.0422
2.27	0.0125
3.33	ND
ND	0.0937
0.052	0.0061
1.34	0.776
	0.0394
	0.0153
0.999644	0.103614	MEAN
1.10249	0.22549	SD

## Sheet: Figure 3
CD45+ cells at 14 days post-infection in Pool5 overexpressing hearts and controls
AAV9 Control SHAM	AAV9 Control VM 14D	AAV9 Pool 5 SHAM	AAV9 Pool 5 VM 14D	10³/mm² cardiac area
0.016	0.371	0.309	0.281
0.013	0.18	0.266	0.237
0.021	0.277	0.334	0.152
0.029	0.092	0.257	0.286
0.031	0.425	0.323	0.305
	0.322		0.235
	0.177		0.24
	0.161		0.127
	0.304		0.358
	0.265		0.151
			0.448
			0.274
0.022	0.2574	0.2978	0.257833	MEAN
0.00704273	0.0984309	0.0308117	0.0870908	SD
CD3+ Cells at 14 days post-infection in Pool 5 overexpressing hearts and controls
AAV9 Control SHAM	AAV9 Control VM 14D	AAV9 Pool 5 SHAM	AAV9 Pool 5 VM 14D	10³/mm² cardiac area
0.0014027	0.00281139	0.0266416	0.0109815
0.00355522	0.00318627	0.0536628	0.0588555
0.00481962	0.00298307	0.195721	0.0269448
0.00327359	0.00278754	0.0132659	0.155526
		0.204504	0.0907978
		0.145899	0.0324499
		0.152857	0.0407093
		0.0634601	0.0415546
		0.263481	0.0581802
		0.289204	0.0151138
			0.0511138
			0.153679
0.00326278	0.00294207	0.14087	0.0613255	MEAN
0.00122161	0.0001599	0.0933765	0.0464522	SD

## Sheet: Figure 4
T Cytotoxic at 14 days post-infection in Pool 5 overexpressing hearts and controls
AAV9 Control SHAM	AAV9 Control VM 14D	AAV9 Pool 5 SHAM	AAV9 Pool 5 VM 14D	% CD3+ cells
0	10.9907	2.63158	3.5545
2.36967	8.86186	3.3241	3.2634
2.99145	9.84081	2.8133	5.32407
0.650936	10.0691	0.595681	4.72959
0.373308	6.76329	2.81933	3.95247
0.332779	27.2387	0.802139	2.85915
1.11969	12.2941	2.16436	3.9472	MEAN
1.134	6.81148	1.05907	0.847897	SD
T helper at 14 days post-infection in Pool 5 overexpressing hearts and controls
AAV9 Control SHAM	AAV9 Control VM 14D	AAV9 Pool 5 SHAM	AAV9 Pool 5 VM 14D	% CD3+ cells
77.7027	41.6409	74.9123	67.2986
75.3555	35.013	69.8061	63.8695
71.7949	38.9291	71.3555	65.7407
78.8446	42.9862	85.3313	54.2948
86.0476	41.5645	78.8838	63.5548
87.3544	23.6985	81.3369	72.8615
79.5166	37.3054	76.9376	64.6033	MEAN
5.54928	6.6112	5.47291	5.54766	SD
Th2 cells at 14 days post-infection in Pool 5 overexpressing hearts and controls
AAV9 Control SHAM	AAV9 Control VM 14D	AAV9 Pool 5 SHAM	AAV9 Pool 5 14D	%CD3+ cells
14.1892	4.64396	8.94737	6.16114
10.9005	3.90964	7.20222	10.9557
2.13675	4.92041	6.90537	9.9537
17.3312	8.28905	11.4669	8.35631
16.4722	8.50985	15.9954	10.8147
13.3111	4.4773	14.8128	19.2407
12.3902	5.7917	10.8883	10.9137	MEAN
5.04171	1.86955	3.53641	4.07019	SD
Th17 cells at 14 days post-infection in Pool5 overexpressing hearts and controls
AAV9 Control SHAM	AAV9 Control VM 14D	AAV9 Pool 5 SHAM	AAV9 Pool 5 14D	%CD3+ cells
2.7027	3.71517	5.08772	5.6872
6.63507	3.56212	3.87812	4.662
3.4188	3.47323	6.39386	6.94444
1.62734	0.823592	1.63812	1.44221
0.513299	0.966184	2.01381	2.30359
1.08153	0.478967	2.29947	1.33583
2.66312	2.16988	3.55185	3.72921	MEAN
2.02258	1.42276	1.73871	2.1615	SD
Th22 cells at 14 days post-infection in Pool5 overexpressing hearts and controls
AAV9 Control SHAM	AAV9 Control VM 14D	AAV9 Pool 5 SHAM	AAV9 Pool 5 14D	%CD3+ cells
0	0.154799	0.877193	1.4218
0	0.86881	1.66205	0.4662
0	0.434153	0.511509	3.93519
0.406835	0.239107	0.744602	0.593849
0.233318	0.40877	0.805524	0.751697
0.748752	0.114536	0.588235	1.14835
0.231484	0.370029	0.864852	1.38618	MEAN
0.276608	0.252698	0.377497	1.18547	SD
Th1 cells at 14 days post-infection in Pool 5 overexpressing hearts and controls
AAV9 Control SHAM	AAV9 Control VM 14D	AAV9 Pool 5 SHAM	AAV9 Pool 5 14D	%CD3+ cells
56.0811	25.5418	50.5263	50.237
45.9716	19.9826	46.2604	41.7249
62.3932	24.3126	47.8261	35.6481
14.8088	6.08395	21.8913	10.7953
13.3924	7.07915	17.2612	15.9554
20.1331	4.3107	21.016	22.7326
35.4634	14.5518	34.1302	29.5156	MEAN
20.0395	8.92536	14.2003	14.1208	SD
Th9 cells at 14 days post-infection in Pool 5 overexpressing hearts and controls
AAV9 Control SHAM	AAV9 Control VM 14D	AAV9 Pool 5 SHAM	AAV9 Pool 5 14D	%CD3+ cells
0.675676	0.619195	1.05263	0.236967
0.473934	0.173762	1.10803	0.4662
0	0.144718	0.767263	0.925926
1.46461	0.451647	2.30827	0.97561
0.886608	1.02192	1.72612	1.81862
1.24792	0.510204	2.8877	1.94516
0.791457	0.486908	1.64167	1.06141	MEAN
0.484969	0.294585	0.752816	0.634309	SD

## Sheet: Figure 5
End-diastolic volume at 35 days post-infection in IL9 overexpressing hearts and controls
AAV9 Control SHAM	AAV9 Control VM 35D	AAV9 Pool 5 SHAM	AAV9 Pool 5 35D	µl
63.5292	75.2391	74.8263	73.856
79.9736	72.4651	73.2513	89.3234
67.5885	68.7209	53.1506	66.8094
86.0626	84.545	63.3078	64.0453
54.4772	91.0959	63.4571	52.8816
50.2103	84.7808	66.2289	70.0341
	71.1087		72.1388
	81.4305		66.4853
	93.2526		72.0008
	81.1248		86.5815
	106.325		84.7556
	82.5972		53.3953
	88.8635		70.6607
	88.671		66.8349
	69.855		82.5818
	84.103		79.3596
	82.7952		65.7906
66.9736	82.7631	65.7037	71.6197	MEAN
12.7984	9.33857	7.17441	10.1336	SD
Ejection Fraction at 35 days post-infection in Pool 5overexpressing hearts and controls
AAV9 Control SHAM	AAV9 Control VM 35D	AAV9 Pool 5 SHAM	AAV9 Pool 5 35D	%
55.4699	54.5463	55.0137	58.0224
49.5825	41.5668	59.7605	48.1422
51.6433	35.2575	56.3221	58.4153
60.2725	35.2667	55.4907	65.3013
59.5205	40.8924	50.949	61.4598
66.6816	36.6812	49.7551	49.0541
	41.3262		40.948
	31.8894		53.12
	37.6238		50.6729
	34.9422		48.2073
	27.0559		45.1755
	41.4432		52.6977
	25.5521		47.9066
	41.6971		42.861
	37.6973		29.3468
	42.966		39.5002
	29.0152		46.842
57.195	37.3776	54.5485	49.2749	MEAN
5.72454	6.72413	3.35031	8.48549	SD
Sirius Red+ Fibrosis at 35 days post-infection in Pool 5 overexpressing hearts and controls
AAV9 Control SHAM	AAV9 Control VM 35D	AAV9 Pool 5 SHAM	AAV9 Pool 5 35D	% Total cardiac area
3.27174	6.24826	7.5825	4.67678
4.79173	7.36083	9.38725	12.3625
4.51126	8.18493	9.4637	5.69943
4.19923	18.7178	11.0361	6.99369
2.31329	11.8685	4.50902	9.11357
4.82479	22.1777	4.32278	3.91102
	10.8063		10.856
	15.6739		5.10884
	13.0557		2.94436
	16.5924		6.67291
	14.2445		7.81571
	10.026		9.02831
	29.2403		13.9215
	7.73976		13.5372
	10.5951		13.4068
	10.1163		10.7347
	19.4171
3.98534	13.6509	7.71689	8.54896	MEAN
0.91125	5.90878	2.53926	3.50788	SD

## Sheet: Figure 6
Cardiac necrosis at 14 days post-infection in IL9-overexpressing hearts and controls
AAV9 Control VM 14D	AAV9 IL9 VM 14D	% Total cardiac area
5.71754	4.9322
14.2347	2.30737
5.80462	1.91294
6.55329	3.23838
12.219	2.01591
6.27071	1.11585
	5.77216
	7.19265
	4.55304
8.46663	3.67117	MEAN
3.42727	1.93192	SD
CD45+ cells at 14 days post-infection in IL9 overexpressing hearts and controls
AAV9 Control SHAM	AAV9 Control VM 14D	AAV9 IL9 SHAM	AAV9 IL9 14D	10³/mm² cardiac area
0.034	0.902	0.055	0.868
0.036	1.154	0.03	0.435
0.041	1.228	0.057	0.312
0.032	1.457	0.06	0.442
0.036	1.086	0.025	0.458
	0.733		0.36
			0.754
			0.499
			0.499
0.0358	1.09333	0.0454	0.514111	MEAN
0.0033466	0.231146	0.016532	0.170765	SD
CD3+ cardiac area at 14 days post-infection in IL9-overexpressing hearts and controls
AAV9 Control SHAM	AAV9 Control VM 14D	AAV9 IL9 SHAM	AAV9 IL9 14D
0.0309276	0.354954	0.0121557	0.430992	% Total cardiac area
0.0218161	1.9402	0.00456239	0.465656
0.00604665	1.35414	0.0084618	0.18518
0.00862712	0.95319	0.0147868	0.33059
0.0153583	0.933809	0.00882751	0.432129
	1.17426		0.171586
			0.738271
			0.420349
0.0165551	1.11843	0.00975884	0.396844	MEAN
0.00904388	0.479281	0.00348075	0.167408	SD

## Sheet: Figure 7
T Cytotoxic at 14 days post-infection in IL9 overexpressing hearts and controls
AAV9 Control SHAM	AAV9 Control VM 14D	AAV9 IL9 SHAM	AAV9 IL9 VM 14D	% CD3+ cells
37.1508	46.9961	27.0801	16.4122
37.5661	39.8922	14.7977	9.1104
3.13175	7.62651	16.4975	7.18406
21.466	14.8629	10.9656	52.7145
3.50805	7.80581	10.9894	29.0343
			21.8804
			15.3291
20.5645	23.4367	16.0661	21.6664	MEAN
15.2302	16.6951	5.91422	14.4097	SD
T helper at 14 days post-infection in IL9-overexpressing hearts and controls
AAV9 Control SHAM	AAV9 Control VM 14D	AAV9 IL9 SHAM	AAV9 IL9 VM 14D	% CD3+ cells
62.8492	53.0039	72.9199	83.5878
62.4339	60.1078	85.2023	90.8896
96.8683	92.3735	83.5025	92.8159
78.534	85.1371	89.0344	47.2855
96.492	92.1942	89.0106	70.9657
			78.1196
			84.6709
79.4355	76.5633	83.9339	78.3336	MEAN
15.2302	16.6951	5.91422	14.4097	SD
Th2 cells at 14 days post-infection in IL9 overexpressing hearts and controls
AAV9 Control SHAM	AAV9 Control VM 14D	AAV9 IL9 SHAM	AAV9 IL9 14D	%CD3+ cells
11.5922	1.25969	1.02041	3.05344
10.582	1.9638	2.86738	8.36013
7.77538	0.427655	3.80711	12.2181
4.71204	2.7417	0.900164	3.96964
5.32398	3.28415	2.56204	6.41745
			13.6645
			14.6497
7.99712	1.9354	2.23142	8.90471	MEAN
2.742	1.0198	1.11672	4.33778	SD
Th17 cells at 14 days post-infection in IL9 overexpressing hearts and controls
AAV9 Control SHAM	AAV9 Control VM 14D	AAV9 IL9 SHAM	AAV9 IL9 14D	%CD3+ cells
5.86592	14.1957	8.79121	1.9084
4.7619	9.47247	5.58116	2.57235
3.45572	20.3849	5.32995	3.30362
2.6178	14.5022	9.98363	3.29831
1.60957	19.6573	7.71834	2.3053
			3.81574
			3.01486
3.66219	15.6425	7.48086	2.88837	MEAN
1.51079	4.00179	1.80403	0.611403	SD
Th22 cells at 14 days post-infection in IL9 overexpressing hearts and controls
AAV9 Control SHAM	AAV9 Control VM 14D	AAV9 IL9 SHAM	AAV9 IL9 14D	%CD3+ cells
0.27933	3.00388	0.863422	1.52672
1.0582	4.27416	0.102407	1.28617
0.215983	2.92231	0.634518	1.25852
0.52356	3.1746	0.409165	2.51022
0.206356	1.47549	0.370609	1.46417
			1.7188
			1.1465
0.456686	2.97009	0.476024	1.55873	MEAN
0.321979	0.892154	0.257049	0.426826	SD
Th1 cells at 14 days post-infection in IL9 overexpressing hearts and controls
AAV9 Control SHAM	AAV9 Control VM 14D	AAV9 IL9 SHAM	AAV9 IL9 14D	%CD3+ cells
14.6648	5.62016	18.3673	35.8779
15.3439	10.1271	33.1797	54.1265
13.6069	34.6401	38.8325	35.291
33.5079	25.6133	18.7398	15.3824
32.8106	11.8991	6.91267	21.5888
			30.8353
			30.7431
21.9868	17.5799	23.2064	31.9779	MEAN
9.14167	10.8299	11.4236	11.3573	SD
Th9 cells at 14 days post-infection in IL9 overexpressing hearts and controls
AAV9 Control SHAM	AAV9 Control VM 14D	AAV9 IL9 SHAM	AAV9 IL9 14D	%CD3+ cells
2.3743	6.68605	2.74725	0.381679
0	4.35117	1.02407	0.428725
1.51188	3.42124	1.26904	0
5.2356	1.2987	0.572831	2.88967
0.0825423	0.713946	1.11183	0.747664
			2.37195
			1.06157
1.84087	3.29422	1.345	1.12589	MEAN
1.9182	2.15767	0.738335	1.00841	SD

## Sheet: Figure 8
End-diastolic volume at 35 days post-infection in IL9 overexpressing hearts and controls
AAV9 Control SHAM	AAV9 Control VM 35D	AAV9 IL9 SHAM	AAV9 IL9 35D	µl
75.2018	88.2452	80.8899	93.8324
90.6072	100.431	97.0987	85.0253
75.2498	78.1854	100.345	99.9189
92.8357	86.1436	79.8488	82.3091
	89.9403		102.95
	74.6163		83.8829
	72.7068		68.8407
	90.3088		85.7532
83.4736	85.0722	89.5456	87.8141	MEAN
9.56715	9.3188	10.6868	10.8866	SD
Ejection Fraction at 35 days post-infection in IL9 overexpressing hearts and controls
AAV9 Control SHAM	AAV9 Control VM 35D	AAV9 IL9 SHAM	AAV9 IL9 35D	%
50.774	43.045	35.7665	25.7517
36.5345	30.6546	35.8597	42.9803
32.4346	30.0092	33.907	33.2597
42.3116	41.3947	40.6101	37.5457
	38.9026		33.1808
	33.5499		37.5844
	41.6989		31.8048
	46.4401		39.4376
40.5137	38.2119	36.5358	35.1931	MEAN
7.95009	6.09402	2.8612	5.32269	SD
Sirius Red+ Fibrosis at 35 days post-infection in IL9 overexpressing hearts and controls
AAV9 Control SHAM	AAV9 Control VM 35D	AAV9 IL9 SHAM	AAV9 IL9 35D	% Total cardiac area
2.44669	3.68996	4.32407	5.44966
2.8729	4.05298	3.90264	4.70672
3.99624	4.25954	3.12073	4.07308
2.70113	3.50698	4.63964	4.26442
	3.41606		5.78334
	4.59539		5.1439
	4.70277		4.44586
	4.27669		4.40456
3.00424	4.06255	3.99677	4.78394	MEAN
0.684116	0.484618	0.657447	0.610734	SD

## Sheet: Figure S1
Relative Recovery Rate of the Pool 60 in the injected lysate, and in sham-controls and CVB3-infected hearts compared to the expected values
Gene symbol	Barcode Recovery Rate Pool 60 (Lysate / Expected)		Gene symbol	Barcode Recovery Rate Pool 60 (SHAM / Expected)		Gene symbol	Barcode Recovery Rate Pool 60 (VM / Expected)
Cxcl14	4.74812		Ccl27a	4.38341		Ccl27a	4.31597
Ccl19	3.04148		Ccl21a	3.07199		Ccl24	3.00705
Ppbp (Cxcl7)	2.69363		Cxcl14	2.91095		Ccl7	3.00503
Ccl25	2.14393		Ccl24	2.72599		Ccl21a	2.74233
Cxcl13	2.06343		Ccl7	2.69326		Ccl25	2.7389
Il1f9	2.0169		Ccl25	2.5829		Ccl19	2.44552
Ccl17	1.83827		Ccl19	2.2474		Cxcl14	2.41422
Ccl21a	1.77377		Cxcl17	2.08997		Il13	2.33729
Ccl27a	1.58922		Ppbp (Cxcl7)	2.05194		Ppbp (Cxcl7)	2.14022
Ccl7	1.48001		Il31	2.00883		Cxcl17	1.91064
Ccl8	1.40258		Ccl11	1.86472		Cxcl13	1.64219
Il1f8	1.33513		Il13	1.77399		Ccl11	1.57546
Ifnl3 (Il28b)	1.27341		Cxcl13	1.6318		Cxcl12	1.4956
Ccl24	1.22122		Cxcl5	1.46535		Ccl8	1.36284
Cxcl11	1.21783		Cxcl12	1.41581		Ccl26	1.28076
Cxcl3	1.10271		Ccl12	1.30251		Cxcl11	1.25491
Cxcl12	1.09519		Ccl28	1.30048		Ccl17	1.2214
Il3	1.08982		Ccl1	1.29653		Il4	1.21463
Il18	1.07878		Cxcl11	1.21783		Ccl12	1.1587
Xcl1	1.07748		Ccl8	1.1277		Il9	1.13265
Ccl11	1.05092		Cxcl3	1.04803		Ccl1	1.10045
Il17b	1.03259		Ccl17	1.04058		Il1f6	1.07571
Ccl26	1.02845		Il5	1.03494		Il31	1.06511
Il2	1.01545		Il1f6	1.02456		Cxcl3	1.03836
Ccl22	0.989831		Ccl22	0.992398		Il5	0.944466
Pf4 (Cxcl4)	0.968984		Ccl20	0.882821		Cxcl5	0.91226
Ccl20	0.963375		Il4	0.858897		Il3	0.909635
Il19	0.936812		Ccl26	0.796153		Ccl22	0.900751
Ccl12	0.927246		Il1f5	0.676194		Il1f5	0.788586
Il13	0.923683		Il1f10	0.647304		Ccl28	0.773443
Il4	0.822512		Il2	0.636584		Il15	0.764861
Il5	0.821026		Xcl1	0.616835		Il17f	0.751837
Cxcl17	0.812323		Il17f	0.615706		Il2	0.703579
Il17f	0.797693		Il1f9	0.604986		Il1f10	0.686315
Il7	0.789718		Pf4 (Cxcl4)	0.582077		Ccl20	0.653201
Ccl28	0.762686		Il9	0.580723		Il1f9	0.603933
Cxcl5	0.740459		Il7	0.566843		Cxcl15	0.601207
Il1a	0.713836		Il19	0.555332		Il7	0.557291
Il1f10	0.696583		Cxcl15	0.537163		Xcl1	0.50136
Il1rn	0.692626		Il15	0.530844		Pf4 (Cxcl4)	0.474202
Il1f5	0.689078		Il3	0.517753		Il19	0.434222
Cxcl15	0.667549		Il1f8	0.480964		Ccl21b	0.420694
Ccl1	0.642002		Il18	0.426684		Il1f8	0.350225
Il31	0.616016		Ifnl3 (Il28b)	0.41901		Ifnl3 (Il28b)	0.332456
Il9	0.552005		Ccl21b	0.330874		Il1a	0.290558
Il15	0.524988		Il23a	0.251316		Il1rn	0.279352
Il23a	0.523305		Il17b	0.213624		Il18	0.262694
Il16	0.405972		Il16	0.210126		Il17b	0.203467
Il1f6	0.381714		Il1a	0.198389		Il23a	0.165582
Il1b	0.34695		Il1rn	0.135758		Il16	0.138911
Ccl21b	0.308834		Il27	0.11883		Il1b	0.091934
Il11	0.236242		Il1b	0.0759477		Cx3cl1	0.084256
Cx3cl1	0.209968		Il11	0.0452526		Il27	0.083953
Il27	0.208239		Cx3cl1	0.0250526		Il11	0.0532409
Il20	0.190865
Il22	0.179463
Il34	0.174203
Ccl6	0.172823
Il33	0.170094
Cxcl16	0.0300041

## Sheet: Figure S2
Relative IL9 expression at 14 days post-infection in Pool5-overexpressing hearts and controls
AAV9 Control SHAM	AAV9 Control VM 14D	AAV9 Pool 5 SHAM	AAV9 Pool 5 VM 14D	Il9/Gapdh (A.U.)
1.37135	1.04886	737.055	1879.05
0.841292	ND	618.054	838.647
1.20683	1.45592	913.373	1488.29
0.580537	0.596295	375.389	1045.39
ND	1.26113	394.351	1037.16
	0.574827		476.31
	0.376481		529.753
	0.811142		1039.06
	ND		208.341
	ND		828.076
1	0.87495	607.644	937.007	MEAN
0.308955	0.365897	204.823	464.127	SD
Relative IL3 expression at 14 days post-infection in Pool5-overexpressing hearts and controls
AAV9 Control SHAM	AAV9 Control VM 14D	AAV9 Pool 5 SHAM	AAV9 Pool 5 VM 14D	Il3/Gapdh (A.U.)
3.80779	0.192147	78.5105	163.695
0.0577603	0.196698	63.8198	90.6822
0.353676	0.246678	93.2281	148.871
0.0564769	0.030926	43.9708	97.8969
0.724301	0.147792	56.5541	105.248
	ND		49.8833
	ND		66.3074
	ND		113.671
	ND		22.335
	ND		78.3979
1	0.162848	67.2167	93.6988	MEAN
1.42516	0.073023	17.1449	40.6195	SD
Relative IL4 expression at 14 days post-infection in Pool5-overexpressing hearts and controls
AAV9 Control SHAM	AAV9 Control VM 14D	AAV9 Pool 5 SHAM	AAV9 Pool 5 VM 14D	Il4/Gapdh (A.U.)
1.61528	14.5308	3454.85	7166.14
0.904976	24.4439	2504.56	5208.23
1.30292	ND	3741.39	7159.74
0.581291	ND	1581.26	5950.54
0.595532	ND	2057.59	5332.71
	ND		2369.72
	ND		3445.6
	ND		5370.55
	ND		1258.99
	ND		3875.58
1	19.4873	2667.93	4713.78	MEAN
0.404542	4.95655	818.733	1852.74	SD
Relative IL13 expression at 14 days post-infection in Pool5-overexpressing hearts and controls
AAV9 Control SHAM	AAV9 Control VM 14D	AAV9 Pool 5 SHAM	AAV9 Pool 5 VM 14D	Il13/Gapdh (A.U.)
1.02786	0.448215	1031.57	2249.54
1.49272	1.2318	706.902	1295.21
0.479422	ND	1282.15	1801.1
ND	ND	426.343	1321.99
ND	ND	572.492	1407.32
	2.12362		670.631
	ND		905.108
	1.21		1359.48
	ND		327.309
	ND		1172.85
1	1.25341	803.89	1251.05	MEAN
0.414147	0.593287	311.789	515.622	SD
Relative IL15 expression at 14 days post-infection in Pool5-overexpressing hearts and controls
AAV9 Control SHAM	AAV9 Control VM 14D	AAV9 Pool 5 SHAM	AAV9 Pool 5 VM 14D	Il15/Gapdh (A.U.)
1.429	1.1967	1.189	0.736011
0.988639	1.00497	0.919614	1.97196
0.980346	0.753559	1.81568	1.40498
0.944019	1.18135	1.30102	1.78143
0.657997	1.27101	1.5164	2.32317
	1.08328		1.83257
	0.801764		1.38669
	1.15917		1.88768
	0.92679		1.61287
	ND		2.56642
1	1.04207	1.34834	1.75038	MEAN
0.246843	0.172171	0.302683	0.486734	SD

[truncated: 1 more sheets: Figure S3]
